# Supplementary material for: 3D Printing of an Oil/Water Mixture Separator with In Situ Demulsification and Separation
Source: Polymers (Basel). 2019 May 1;11(5):774. doi: 10.3390/polym11050774 (PMC6571658; doi:10.3390/polym11050774)
Supplement: Supplementary file 1 [file polymers-11-00774-s001.zip]

Archive with 3 entries (3 files):
- Supporting Information.docx
- VideoS1a.mp4
- VideoS1b.mp4
